# Supplementary material for: Socioeconomic Inequalities and Vaccine Uptake: An Umbrella Review Protocol
Source: Int J Environ Res Public Health. 2022 Sep 6;19(18):11172. doi: 10.3390/ijerph191811172 (PMC9517548; doi:10.3390/ijerph191811172)
Supplement: Supplementary file 1 [file ijerph-19-11172-s001.zip]

Archive with 1 entries (1 files):
- ijerph-1864037-supplementary.pdf
